# Supplementary material for: Assessment and prediction of spatial patterns of human-elephant conflicts in changing land cover scenarios of a human-dominated landscape in North Bengal
Source: PLoS One. 2019 Feb 1;14(2):e0210580. doi: 10.1371/journal.pone.0210580 (PMC6358066; doi:10.1371/journal.pone.0210580)
Supplement: S1 Dataset — (XLSX) [file pone.0210580.s005.xlsx]

## Sheet: Sheet1
Year	Person killed (No.)	Person injured (No.)	Compensation paid for human death & injury	Crop damage (in Ha.)	Compensation paid for crop damage	Hut damage (in No.)	Compensation paid for hut damage	Total Compensation paid
								(Rs. In lakhs)
2006-07	44	120	2.40773e+06	1597.1	2049167	1456	992550	54.45
2007-08	52	163	4062052	1687.23	1675784	2397	772615	65.104
2008-09	45	192	3951050	904.968	2723844	2218	1823482	84.984
2009-10	63	277	6248426	1209.32	2799607	2084	2620200	116.682
2010-11	56	360	7911484	1342.18	6278385	3207	3981995	181.719
2011-12	45	274	3988137	2563.92	6373640	2667	2907200	132.69
2012-13	53	105	1957598	1451.95	6029720	1761	3386197	113.735
2013-14	31	62	3967306	5006.07	11498463	2278	4066105	195.319
2014-15	50	55	5097526	3211.92	7970831	2302	4148930	172.173
2015-16	37	38	7421784	1804.64	6774460	2351	5380850	195.77
